# Supplementary material for: Shotgun metagenomic analysis of the oral microbiomes of children with noma
Source: PLoS Negl Trop Dis. 2026 Mar 20;20(3):e0014118. doi: 10.1371/journal.pntd.0014118 (PMC13029773; doi:10.1371/journal.pntd.0014118)
Supplement: S1 Data — (CSV) [file pntd.0014118.s011.csv]

accession	bioproject_accession	organism
SAMN49825454	PRJNA1273078	Allisonella pneumosintes
SAMN49825455	PRJNA1273078	Treponema
SAMN49825456	PRJNA1273078	Moraxella
SAMN49825457	PRJNA1273078	Cryptobacteroides
SAMN49825458	PRJNA1273078	Clostridium
SAMN49825459	PRJNA1273078	Cryptobacteroides
SAMN49825460	PRJNA1273078	Bacteroidia
SAMN49825461	PRJNA1273078	Prevotella koreensis
SAMN49825462	PRJNA1273078	Treponema
SAMN49825463	PRJNA1273078	Peptostreptococcus stomatis
SAMN49825464	PRJNA1273078	Catonella
SAMN49825465	PRJNA1273078	Bacteroides heparinolyticus
SAMN49825466	PRJNA1273078	Moraxella
SAMN49825467	PRJNA1273078	Peptostreptococcus stomatis
SAMN49825468	PRJNA1273078	Aggregatibacter segnis
SAMN49825469	PRJNA1273078	Prevotella multiformis
SAMN49825470	PRJNA1273078	Candidatus Gracilibacteria
SAMN49825471	PRJNA1273078	Oribacterium
SAMN49825472	PRJNA1273078	Prevotella
SAMN49825473	PRJNA1273078	Porphyromonas endodontalis
SAMN49825474	PRJNA1273078	Allisonella pneumosintes
SAMN49825475	PRJNA1273078	Treponemataceae
SAMN49825476	PRJNA1273078	Peptoanaerobacter stomatis
SAMN49825477	PRJNA1273078	Treponema
SAMN49825478	PRJNA1273078	Schwartzia
SAMN49825479	PRJNA1273078	Peptostreptococcus stomatis
SAMN49825480	PRJNA1273078	Peptostreptococcus stomatis
SAMN49825481	PRJNA1273078	Moraxella
SAMN49825482	PRJNA1273078	Prevotella intermedia
SAMN49825483	PRJNA1273078	Porphyromonas endodontalis
SAMN49825484	PRJNA1273078	Prevotella denticola
SAMN49825485	PRJNA1273078	Treponema
SAMN49825486	PRJNA1273078	Porphyromonas gingivalis
SAMN49825487	PRJNA1273078	Aggregatibacter segnis
SAMN49825488	PRJNA1273078	Wolinella
SAMN49825489	PRJNA1273078	Filifactor alocis
SAMN49825490	PRJNA1273078	Eubacteriales
SAMN49825491	PRJNA1273078	Selenomonas
SAMN49825492	PRJNA1273078	Cryptobacteroides
SAMN49825493	PRJNA1273078	Helicobacteraceae
SAMN49825494	PRJNA1273078	Treponema
SAMN49825495	PRJNA1273078	Porphyromonas gingivalis
SAMN49825496	PRJNA1273078	Fimenecus
SAMN49825497	PRJNA1273078	Peptoanaerobacter stomatis
SAMN49825498	PRJNA1273078	Prevotella
SAMN49825499	PRJNA1273078	Bacillales
SAMN49825500	PRJNA1273078	Peptostreptococcus stomatis
SAMN49825501	PRJNA1273078	Bacteroides pyogenes
SAMN49825502	PRJNA1273078	Allisonella pneumosintes
SAMN49825503	PRJNA1273078	Prevotella fusca
SAMN49825504	PRJNA1273078	Prevotella intermedia
SAMN49825505	PRJNA1273078	Campylobacter
SAMN49825506	PRJNA1273078	Bacteroides heparinolyticus
SAMN49825507	PRJNA1273078	Treponema
SAMN49825508	PRJNA1273078	Eggerthia catenaformis
SAMN49825509	PRJNA1273078	Treponema lecithinolyticum
SAMN49825510	PRJNA1273078	Peptostreptococcus stomatis
SAMN49825511	PRJNA1273078	Treponema
SAMN49825512	PRJNA1273078	Treponema
SAMN49825513	PRJNA1273078	Streptobacillus
SAMN49825514	PRJNA1273078	Campylobacter
SAMN49825515	PRJNA1273078	Haemophilus parainfluenzae
SAMN49825516	PRJNA1273078	Peptoanaerobacter stomatis
SAMN49825517	PRJNA1273078	Porphyromonas
SAMN49825518	PRJNA1273078	Pauljensenia odontolytica
SAMN49825519	PRJNA1273078	Allisonella pneumosintes
SAMN49825520	PRJNA1273078	Gemella haemolysans
SAMN49825521	PRJNA1273078	Treponema
SAMN49825522	PRJNA1273078	Treponema
SAMN49825523	PRJNA1273078	Treponema
SAMN49825524	PRJNA1273078	Prevotella intermedia
SAMN49825525	PRJNA1273078	Bacteroidales
SAMN49825526	PRJNA1273078	Prevotella multiformis
SAMN49825527	PRJNA1273078	Phocaeicola
SAMN49825528	PRJNA1273078	Prevotella enoeca
SAMN49825529	PRJNA1273078	Porphyromonadaceae
SAMN49825530	PRJNA1273078	Prevotella fusca
SAMN49825531	PRJNA1273078	Campylobacter
SAMN49825532	PRJNA1273078	Bacteroidales
SAMN49825533	PRJNA1273078	Capnocytophaga
SAMN49825534	PRJNA1273078	Treponema
SAMN49825535	PRJNA1273078	Schwartzia
SAMN49825536	PRJNA1273078	Bergeyella cardium
SAMN49825537	PRJNA1273078	Campylobacter
SAMN49825538	PRJNA1273078	Ottowia
SAMN49825539	PRJNA1273078	Treponema
SAMN49825540	PRJNA1273078	Actinomyces naeslundii
SAMN49825541	PRJNA1273078	Prevotella shahii
SAMN49825542	PRJNA1273078	Prevotella intermedia
SAMN49825543	PRJNA1273078	Sphaerochaeta
SAMN49825544	PRJNA1273078	Porphyromonas endodontalis
SAMN49825545	PRJNA1273078	Bacteroides
SAMN49825546	PRJNA1273078	Treponema
SAMN49825547	PRJNA1273078	Allisonella pneumosintes
SAMN49825548	PRJNA1273078	Pyramidobacter piscolens
SAMN49825549	PRJNA1273078	Tannerella
SAMN49825550	PRJNA1273078	Sphaerochaetaceae
SAMN49825551	PRJNA1273078	Fusobacterium
SAMN49825552	PRJNA1273078	Wolinella
SAMN49825553	PRJNA1273078	Prevotella oris
SAMN49825554	PRJNA1273078	Onthovivens
SAMN49825555	PRJNA1273078	Filifactor alocis
SAMN49825556	PRJNA1273078	Ottowia
SAMN49825557	PRJNA1273078	Limimorpha
SAMN49825558	PRJNA1273078	Phocaeicola
SAMN49825559	PRJNA1273078	Prevotella koreensis
SAMN49825560	PRJNA1273078	Treponema
SAMN49825561	PRJNA1273078	Treponema
SAMN49825562	PRJNA1273078	Metamycoplasmataceae
SAMN49825563	PRJNA1273078	Treponema
SAMN49825564	PRJNA1273078	Treponema
SAMN49825565	PRJNA1273078	Peptoanaerobacter stomatis
SAMN49825566	PRJNA1273078	Treponema
SAMN49825567	PRJNA1273078	Treponema
SAMN49825568	PRJNA1273078	Veillonella parvula
SAMN49825569	PRJNA1273078	Treponema
SAMN49825570	PRJNA1273078	Catonella
SAMN49825571	PRJNA1273078	Selenomonas
SAMN49825572	PRJNA1273078	Treponema
SAMN49825573	PRJNA1273078	Prevotella fusca
SAMN49825574	PRJNA1273078	Tannerella
SAMN49825575	PRJNA1273078	Prevotella fusca
SAMN49825576	PRJNA1273078	Anaerovoracaceae
SAMN49825577	PRJNA1273078	Eggerthia catenaformis
SAMN49825578	PRJNA1273078	Filifactor alocis
SAMN49825579	PRJNA1273078	Catonella
SAMN49825580	PRJNA1273078	Prevotella veroralis
SAMN49825581	PRJNA1273078	Bulleidia
SAMN49825582	PRJNA1273078	Allisonella pneumosintes
SAMN49825583	PRJNA1273078	Campylobacter
SAMN49825584	PRJNA1273078	Schwartzia
SAMN49825585	PRJNA1273078	Stomatobaculum
SAMN49825586	PRJNA1273078	Bacteroides
SAMN49825587	PRJNA1273078	Treponema
SAMN49825588	PRJNA1273078	Neisseria sicca
SAMN49825589	PRJNA1273078	Fimenecus
SAMN49825590	PRJNA1273078	Cryptobacteroides
SAMN49825591	PRJNA1273078	Porphyromonas gingivalis
SAMN49825592	PRJNA1273078	Prevotella marshii
